# Supplementary material for: The Renin–Angiotensin System in COVID-19: Can Long COVID Be Predicted?
Source: Life (Basel). 2023 Jun 28;13(7):1462. doi: 10.3390/life13071462 (PMC10381802; doi:10.3390/life13071462)
Supplement: Supplementary file 1 [file life-13-01462-s001.zip]

Archive with 1 entries (1 files):
- life-2421066-supplementary.pdf
